# Supplementary material for: Machine learning approaches for predicting Cracking Tolerance Index (CTIndex) of asphalt concrete containing reclaimed asphalt pavement
Source: PLoS One. 2023 Oct 26;18(10):e0287255. doi: 10.1371/journal.pone.0287255 (PMC10602248; doi:10.1371/journal.pone.0287255)
Supplement: S1 File — (XLSX) [file pone.0287255.s001.xlsx]

## Sheet: data
AP4.75	AP0.075	Bitumen content	Penetration	Flash point	Softning point	RAP content	Rejuvenator content	Experimental CT index		J2	K2	L2	M2	N2	O2	P2	Q2	R2	S2	T2	Predicted CT index
49.5	9.6	5	66	253	49.5	0	0	105.47		11.8693	10.9806	24.0951	22.9349	35.6294	34.71	46.3063	46.4402	57.9343	58.9049	60.4408	119.346
49.5	9.6	5	66	253	49.5	0	0	116.81		11.8693	10.9806	24.0951	22.9349	35.6294	34.71	46.3063	46.4402	57.9343	58.9049	60.4408	119.346
49.5	9.6	5	66	253	49.5	0	0	116.81		11.8693	10.9806	24.0951	22.9349	35.6294	34.71	46.3063	46.4402	57.9343	58.9049	60.4408	119.346
49.5	9.6	5	66	253	49.5	0	0	138.49		11.8693	10.9806	24.0951	22.9349	35.6294	34.71	46.3063	46.4402	57.9343	58.9049	60.4408	119.346
50	8.9	5.1	66	253	49.5	20	0	57.07		6.83811	6.03884	12.3843	12.5326	19.6319	18.733	25.6087	25.0117	33.4431	31.1877	34.6688	65.8565
50	8.9	5.1	66	253	49.5	20	0	86.82		6.83811	6.03884	12.3843	12.5326	19.6319	18.733	25.6087	25.0117	33.4431	31.1877	34.6688	65.8565
50	8.9	5.1	66	253	49.5	20	0	53.95		6.83811	6.03884	12.3843	12.5326	19.6319	18.733	25.6087	25.0117	33.4431	31.1877	34.6688	65.8565
50	8.9	5.1	66	253	49.5	20	0	48.55		6.83811	6.03884	12.3843	12.5326	19.6319	18.733	25.6087	25.0117	33.4431	31.1877	34.6688	65.8565
45.2	8.4	5.2	66	253	49.5	30	0	48.86		5.93667	5.38336	12.1986	11.3348	18.5603	16.8334	23.9962	22.8132	31.0068	28.9178	32.3752	61.293
45.2	8.4	5.2	66	253	49.5	30	0	53.19		5.93667	5.38336	12.1986	11.3348	18.5603	16.8334	23.9962	22.8132	31.0068	28.9178	32.3752	61.293
45.2	8.4	5.2	66	253	49.5	30	0	53.95		5.93667	5.38336	12.1986	11.3348	18.5603	16.8334	23.9962	22.8132	31.0068	28.9178	32.3752	61.293
45.2	8.4	5.2	66	253	49.5	30	0	78.12		5.93667	5.38336	12.1986	11.3348	18.5603	16.8334	23.9962	22.8132	31.0068	28.9178	32.3752	61.293
49.5	9.6	5	52	247	69.8	0	0	97.31		9.85455	8.8476	20.4911	18.7081	30.5325	28.2164	39.6258	38.9401	50.1897	49.0298	52.1036	101.133
49.5	9.6	5	52	247	69.8	0	0	108.7		9.85455	8.8476	20.4911	18.7081	30.5325	28.2164	39.6258	38.9401	50.1897	49.0298	52.1036	101.133
49.5	9.6	5	52	247	69.8	0	0	94.01		9.85455	8.8476	20.4911	18.7081	30.5325	28.2164	39.6258	38.9401	50.1897	49.0298	52.1036	101.133
49.5	9.6	5	52	247	69.8	0	0	91.19		9.85455	8.8476	20.4911	18.7081	30.5325	28.2164	39.6258	38.9401	50.1897	49.0298	52.1036	101.133
50	8.9	5.1	52	247	69.8	20	0	68.01		7.15694	6.42581	15.637	13.5898	23.7243	22.324	30.2934	29.3859	40.1607	38.1987	41.3864	79.5851
50	8.9	5.1	52	247	69.8	20	0	75.49		7.15694	6.42581	15.637	13.5898	23.7243	22.324	30.2934	29.3859	40.1607	38.1987	41.3864	79.5851
50	8.9	5.1	52	247	69.8	20	0	88.72		7.15694	6.42581	15.637	13.5898	23.7243	22.324	30.2934	29.3859	40.1607	38.1987	41.3864	79.5851
50	8.9	5.1	52	247	69.8	20	0	70.49		7.15694	6.42581	15.637	13.5898	23.7243	22.324	30.2934	29.3859	40.1607	38.1987	41.3864	79.5851
45.2	8.4	5.1	52	247	69.8	30	0	56.42		4.88547	4.2787	10.0893	9.8193	15.697	14.9407	19.8532	19.5989	24.5298	24.6442	25.6899	50.3342
45.2	8.4	5.1	52	247	69.8	30	0	40.59		4.88547	4.2787	10.0893	9.8193	15.697	14.9407	19.8532	19.5989	24.5298	24.6442	25.6899	50.3342
45.2	8.4	5.1	52	247	69.8	30	0	63.81		4.88547	4.2787	10.0893	9.8193	15.697	14.9407	19.8532	19.5989	24.5298	24.6442	25.6899	50.3342
45.2	8.4	5.1	52	247	69.8	30	0	43.23		4.88547	4.2787	10.0893	9.8193	15.697	14.9407	19.8532	19.5989	24.5298	24.6442	25.6899	50.3342
47.9	8.8	5.2	52	247	69.8	40	0	42.42		5.03583	3.6819	10.0907	8.43133	15.3468	13.9161	20.7147	18.6955	24.9325	22.1238	25.7507	47.8745
47.9	8.8	5.2	52	247	69.8	40	0	42.7		5.03583	3.6819	10.0907	8.43133	15.3468	13.9161	20.7147	18.6955	24.9325	22.1238	25.7507	47.8745
47.9	8.8	5.2	52	247	69.8	40	0	40.91		5.03583	3.6819	10.0907	8.43133	15.3468	13.9161	20.7147	18.6955	24.9325	22.1238	25.7507	47.8745
47.9	8.8	5.2	52	247	69.8	40	0	49.16		5.03583	3.6819	10.0907	8.43133	15.3468	13.9161	20.7147	18.6955	24.9325	22.1238	25.7507	47.8745
47.8	8.8	5.3	52	247	69.8	50	0	16.89		2.20228	1.76571	4.18396	3.69126	6.13573	5.80041	7.89352	8.18259	9.89026	10.5138	10.3352	20.8491
47.8	8.8	5.3	52	247	69.8	50	0	23.87		2.20228	1.76571	4.18396	3.69126	6.13573	5.80041	7.89352	8.18259	9.89026	10.5138	10.3352	20.8491
47.8	8.8	5.3	52	247	69.8	50	0	17.38		2.20228	1.76571	4.18396	3.69126	6.13573	5.80041	7.89352	8.18259	9.89026	10.5138	10.3352	20.8491
47.8	8.8	5.3	52	247	69.8	50	0	20.58		2.20228	1.76571	4.18396	3.69126	6.13573	5.80041	7.89352	8.18259	9.89026	10.5138	10.3352	20.8491
49.5	9.6	5	64	259	50.7	0	0	184.38		18.513	16.7909	36.9496	35.1027	54.5272	52.4106	70.742	71.1463	89.548	88.8776	93.3276	182.205
49.5	9.6	5	64	259	50.7	0	0	188.61		18.513	16.7909	36.9496	35.1027	54.5272	52.4106	70.742	71.1463	89.548	88.8776	93.3276	182.205
49.5	9.6	5	64	259	50.7	0	0	193.04		18.513	16.7909	36.9496	35.1027	54.5272	52.4106	70.742	71.1463	89.548	88.8776	93.3276	182.205
49.5	9.6	5	64	259	50.7	0	0	189.9		18.513	16.7909	36.9496	35.1027	54.5272	52.4106	70.742	71.1463	89.548	88.8776	93.3276	182.205
50	8.9	5.1	64	259	50.7	20	0	194.09		17.885	14.8781	35.4768	32.0191	52.7145	49.4754	68.0035	66.328	85.574	84.5321	89.0808	173.613
50	8.9	5.1	64	259	50.7	20	0	132.61		17.885	14.8781	35.4768	32.0191	52.7145	49.4754	68.0035	66.328	85.574	84.5321	89.0808	173.613
50	8.9	5.1	64	259	50.7	20	0	191.21		17.885	14.8781	35.4768	32.0191	52.7145	49.4754	68.0035	66.328	85.574	84.5321	89.0808	173.613
50	8.9	5.1	64	259	50.7	20	0	177.09		17.885	14.8781	35.4768	32.0191	52.7145	49.4754	68.0035	66.328	85.574	84.5321	89.0808	173.613
45.2	8.4	5.1	64	259	50.7	30	0	118.99		11.1931	10.6079	23.4493	21.6173	34.2707	32.951	43.8818	45.2269	55.0878	57.2479	57.33	114.578
45.2	8.4	5.1	64	259	50.7	30	0	121.61		11.1931	10.6079	23.4493	21.6173	34.2707	32.951	43.8818	45.2269	55.0878	57.2479	57.33	114.578
45.2	8.4	5.1	64	259	50.7	30	0	134.31		11.1931	10.6079	23.4493	21.6173	34.2707	32.951	43.8818	45.2269	55.0878	57.2479	57.33	114.578
45.2	8.4	5.1	64	259	50.7	30	0	106.56		11.1931	10.6079	23.4493	21.6173	34.2707	32.951	43.8818	45.2269	55.0878	57.2479	57.33	114.578
47.9	8.8	5.2	64	259	50.7	40	0	100.23		9.96352	8.9707	19.6974	18.6491	29.5787	28.5702	38.566	38.5881	48.0642	48.5763	50.0059	98.5823
47.9	8.8	5.2	64	259	50.7	40	0	107.02		9.96352	8.9707	19.6974	18.6491	29.5787	28.5702	38.566	38.5881	48.0642	48.5763	50.0059	98.5823
47.9	8.8	5.2	64	259	50.7	40	0	90.77		9.96352	8.9707	19.6974	18.6491	29.5787	28.5702	38.566	38.5881	48.0642	48.5763	50.0059	98.5823
47.9	8.8	5.2	64	259	50.7	40	0	97.08		9.96352	8.9707	19.6974	18.6491	29.5787	28.5702	38.566	38.5881	48.0642	48.5763	50.0059	98.5823
47.8	8.8	5.3	64	259	50.7	50	0	66.61		5.97178	5.66737	11.8751	12.3216	17.2902	17.9384	21.832	23.5566	27.4757	29.2788	28.4878	57.7665
47.8	8.8	5.3	64	259	50.7	50	0	58.92		5.97178	5.66737	11.8751	12.3216	17.2902	17.9384	21.832	23.5566	27.4757	29.2788	28.4878	57.7665
47.8	8.8	5.3	64	259	50.7	50	0	44.47		5.97178	5.66737	11.8751	12.3216	17.2902	17.9384	21.832	23.5566	27.4757	29.2788	28.4878	57.7665
47.8	8.8	5.3	64	259	50.7	50	0	57.94		5.97178	5.66737	11.8751	12.3216	17.2902	17.9384	21.832	23.5566	27.4757	29.2788	28.4878	57.7665
24.8	8.6	6.7	51	248	89	0	0	539.41		53.4899	49.4658	104.676	100.094	156.412	155.086	205.892	209.973	259.815	265.058	270.798	535.856
24.8	8.6	6.7	51	248	89	0	0	522.7		53.4899	49.4658	104.676	100.094	156.412	155.086	205.892	209.973	259.815	265.058	270.798	535.856
24.8	8.6	6.7	51	248	89	0	0	556.2		53.4899	49.4658	104.676	100.094	156.412	155.086	205.892	209.973	259.815	265.058	270.798	535.856
24.8	8.6	6.7	51	248	89	0	0	544.9		53.4899	49.4658	104.676	100.094	156.412	155.086	205.892	209.973	259.815	265.058	270.798	535.856
24.8	8.6	6.7	43	270	95	0	0	623.88		61.5364	56.3527	124.708	118.553	186.616	181.023	243.123	242.976	305.757	305.163	318.436	623.599
24.8	8.6	6.7	43	270	95	0	0	603.38		61.5364	56.3527	124.708	118.553	186.616	181.023	243.123	242.976	305.757	305.163	318.436	623.599
24.8	8.6	6.7	43	270	95	0	0	638.67		61.5364	56.3527	124.708	118.553	186.616	181.023	243.123	242.976	305.757	305.163	318.436	623.599
24.8	8.6	6.7	43	270	95	0	0	638.24		61.5364	56.3527	124.708	118.553	186.616	181.023	243.123	242.976	305.757	305.163	318.436	623.599
40	6.4	5.1	51	248	89	0	0	182.46		17.8723	15.846	36.417	32.1406	54.0199	50.7092	69.9224	68.2509	87.4729	86.8327	91.2177	178.05
40	6.4	5.1	51	248	89	0	0	158.02		17.8723	15.846	36.417	32.1406	54.0199	50.7092	69.9224	68.2509	87.4729	86.8327	91.2177	178.05
40	6.4	5.1	51	248	89	0	0	192.34		17.8723	15.846	36.417	32.1406	54.0199	50.7092	69.9224	68.2509	87.4729	86.8327	91.2177	178.05
40	6.4	5.1	51	248	89	0	0	189.63		17.8723	15.846	36.417	32.1406	54.0199	50.7092	69.9224	68.2509	87.4729	86.8327	91.2177	178.05
40	6.4	5.1	43	270	95	0	0	184.79		18.8556	17.3718	42.5203	41.0779	66.0462	59.952	83.4347	79.448	103.184	98.4142	107.123	205.537
40	6.4	5.1	43	270	95	0	0	199.73		18.8556	17.3718	42.5203	41.0779	66.0462	59.952	83.4347	79.448	103.184	98.4142	107.123	205.537
40	6.4	5.1	43	270	95	0	0	204.22		18.8556	17.3718	42.5203	41.0779	66.0462	59.952	83.4347	79.448	103.184	98.4142	107.123	205.537
40	6.4	5.1	43	270	95	0	0	216.09		18.8556	17.3718	42.5203	41.0779	66.0462	59.952	83.4347	79.448	103.184	98.4142	107.123	205.537
51.2	6.82	5	62.6	362	48	0	0	142.37		13.8287	11.7654	27.7755	25.5259	41.439	39.2241	53.9557	52.7783	67.8336	66.8943	70.5249	137.419
51.2	6.82	5	62.6	362	48	0	0	159.19		13.8287	11.7654	27.7755	25.5259	41.439	39.2241	53.9557	52.7783	67.8336	66.8943	70.5249	137.419
51.2	6.82	5	62.6	362	48	0	0	177.62		13.8287	11.7654	27.7755	25.5259	41.439	39.2241	53.9557	52.7783	67.8336	66.8943	70.5249	137.419
51.2	6.82	5	62.6	362	48	0	0	149.71		13.8287	11.7654	27.7755	25.5259	41.439	39.2241	53.9557	52.7783	67.8336	66.8943	70.5249	137.419
51.2	6.82	5	62.6	362	48	0	0	120.22		13.8287	11.7654	27.7755	25.5259	41.439	39.2241	53.9557	52.7783	67.8336	66.8943	70.5249	137.419
51.2	6.82	5	62.6	362	48	0	0	117.76		13.8287	11.7654	27.7755	25.5259	41.439	39.2241	53.9557	52.7783	67.8336	66.8943	70.5249	137.419
51.2	6.82	5	62.6	362	48	0	0	127.52		13.8287	11.7654	27.7755	25.5259	41.439	39.2241	53.9557	52.7783	67.8336	66.8943	70.5249	137.419
51.2	6.82	5	62.6	362	48	0	0	138.97		13.8287	11.7654	27.7755	25.5259	41.439	39.2241	53.9557	52.7783	67.8336	66.8943	70.5249	137.419
51.2	6.82	5	62.6	362	48	0	0	124.18		13.8287	11.7654	27.7755	25.5259	41.439	39.2241	53.9557	52.7783	67.8336	66.8943	70.5249	137.419
50.6	6.68	5	64.6	351	48.2	0	0	178.32		16.8374	14.4973	32.5511	31.5923	50.061	48.63	65.7617	64.8013	81.35	81.0456	84.4986	165.544
50.6	6.68	5	64.6	351	48.2	0	0	184.72		16.8374	14.4973	32.5511	31.5923	50.061	48.63	65.7617	64.8013	81.35	81.0456	84.4986	165.544
50.6	6.68	5	64.6	351	48.2	0	0	162.79		16.8374	14.4973	32.5511	31.5923	50.061	48.63	65.7617	64.8013	81.35	81.0456	84.4986	165.544
50.4	7.1	4.1	64.6	351	48.2	30	3	70.88		7.38727	5.88662	13.9746	12.474	20.78	18.9354	26.8685	25.3774	33.4639	32.2806	34.8815	67.1622
50.4	7.1	4.1	64.6	351	48.2	30	3	61.19		7.38727	5.88662	13.9746	12.474	20.78	18.9354	26.8685	25.3774	33.4639	32.2806	34.8815	67.1622
50.4	7.1	4.1	64.6	351	48.2	30	3	69.3		7.38727	5.88662	13.9746	12.474	20.78	18.9354	26.8685	25.3774	33.4639	32.2806	34.8815	67.1622
50.4	7.1	4.1	64.6	351	48.2	30	5	96.35		9.87909	8.51825	19.0526	17.6651	28.8881	27.388	37.2994	36.8188	47.2834	45.8978	49.2666	95.1644
50.4	7.1	4.1	64.6	351	48.2	30	5	93.43		9.87909	8.51825	19.0526	17.6651	28.8881	27.388	37.2994	36.8188	47.2834	45.8978	49.2666	95.1644
50.4	7.1	4.1	64.6	351	48.2	30	5	105.3		9.87909	8.51825	19.0526	17.6651	28.8881	27.388	37.2994	36.8188	47.2834	45.8978	49.2666	95.1644
50.4	7.1	4.1	64.6	351	48.2	30	7	145.29		11.7865	11.0513	24.8745	24.1628	37.4606	36.7872	50.101	49.911	62.7471	62.4815	64.7303	127.212
50.4	7.1	4.1	64.6	351	48.2	30	7	139.69		11.7865	11.0513	24.8745	24.1628	37.4606	36.7872	50.101	49.911	62.7471	62.4815	64.7303	127.212
50.4	7.1	4.1	64.6	351	48.2	30	7	132.05		11.7865	11.0513	24.8745	24.1628	37.4606	36.7872	50.101	49.911	62.7471	62.4815	64.7303	127.212
50.8	7.3	4.1	64.6	351	48.2	40	3	66.08		7.25522	6.11307	14.3764	13.0061	21.7437	20.0367	28.0934	27.1009	34.9438	33.937	36.3536	70.2906
50.8	7.3	4.1	64.6	351	48.2	40	3	58.89		7.25522	6.11307	14.3764	13.0061	21.7437	20.0367	28.0934	27.1009	34.9438	33.937	36.3536	70.2906
50.8	7.3	4.1	64.6	351	48.2	40	3	74.13		7.25522	6.11307	14.3764	13.0061	21.7437	20.0367	28.0934	27.1009	34.9438	33.937	36.3536	70.2906
50.8	7.3	3.8	64.6	351	48.2	40	5	77.23		8.0628	7.04152	16.1701	14.9675	24.156	23.2446	31.2716	31.1167	39.1582	38.9967	40.6946	79.6913
50.8	7.3	3.8	64.6	351	48.2	40	5	84.13		8.0628	7.04152	16.1701	14.9675	24.156	23.2446	31.2716	31.1167	39.1582	38.9967	40.6946	79.6913
50.8	7.3	3.8	64.6	351	48.2	40	5	75.82		8.0628	7.04152	16.1701	14.9675	24.156	23.2446	31.2716	31.1167	39.1582	38.9967	40.6946	79.6913
50.8	7.3	4.1	64.6	351	48.2	40	7	95.23		9.54295	8.49608	19.0043	18.039	29.0437	28.5781	38.1308	38.1242	48.1768	48.6592	50.0843	98.7435
50.8	7.3	4.1	64.6	351	48.2	40	7	97.87		9.54295	8.49608	19.0043	18.039	29.0437	28.5781	38.1308	38.1242	48.1768	48.6592	50.0843	98.7435
50.8	7.3	4.1	64.6	351	48.2	40	7	95.61		9.54295	8.49608	19.0043	18.039	29.0437	28.5781	38.1308	38.1242	48.1768	48.6592	50.0843	98.7435
53.1	7.1	3.5	64.6	351	48.2	50	3	42.87		4.58854	4.69491	9.28334	9.52498	13.8716	14.2855	18.1087	19.1701	23.1886	24.1229	24.1068	48.2297
53.1	7.1	3.5	64.6	351	48.2	50	3	45.86		4.58854	4.69491	9.28334	9.52498	13.8716	14.2855	18.1087	19.1701	23.1886	24.1229	24.1068	48.2297
53.1	7.1	3.5	64.6	351	48.2	50	3	45.91		4.58854	4.69491	9.28334	9.52498	13.8716	14.2855	18.1087	19.1701	23.1886	24.1229	24.1068	48.2297
53.1	7.1	3.5	64.6	351	48.2	50	5	53.12		5.74861	5.24273	11.8922	10.5543	17.3984	16.1164	22.2092	22.3463	28.0356	27.8962	29.2603	57.1565
53.1	7.1	3.5	64.6	351	48.2	50	5	65.9		5.74861	5.24273	11.8922	10.5543	17.3984	16.1164	22.2092	22.3463	28.0356	27.8962	29.2603	57.1565
53.1	7.1	3.5	64.6	351	48.2	50	5	47.23		5.74861	5.24273	11.8922	10.5543	17.3984	16.1164	22.2092	22.3463	28.0356	27.8962	29.2603	57.1565
53.1	7.1	3.5	64.6	351	48.2	50	7	81.45		9.02586	8.65359	18.1724	17.7783	27.1205	26.6056	35.5837	35.9009	44.2848	45.4788	46.1348	91.6136
53.1	7.1	3.5	64.6	351	48.2	50	7	91.68		9.02586	8.65359	18.1724	17.7783	27.1205	26.6056	35.5837	35.9009	44.2848	45.4788	46.1348	91.6136
53.1	7.1	3.5	64.6	351	48.2	50	7	105.71		9.02586	8.65359	18.1724	17.7783	27.1205	26.6056	35.5837	35.9009	44.2848	45.4788	46.1348	91.6136
